# Supplementary material for: Paired Primary and Recurrent Rhabdoid Meningiomas: Cytogenetic Alterations, BAP1 Gene Expression Profile and Patient Outcome
Source: Biology (Basel). 2024 May 16;13(5):350. doi: 10.3390/biology13050350 (PMC11117813; doi:10.3390/biology13050350)
Supplement: Supplementary file 1 [file biology-13-00350-s001.zip]

Archive with 1 entries (1 files):
- biology-2952870-supplementary.pdf
